# Supplementary material for: Thin Film Composite Membranes Based on the Polymer of Intrinsic Microporosity PIM-EA(Me2)-TB Blended with Matrimid®5218
Source: Membranes (Basel). 2022 Sep 13;12(9):881. doi: 10.3390/membranes12090881 (PMC9502825; doi:10.3390/membranes12090881)
Supplement: Supplementary file 1 [file membranes-12-00881-s001.zip]

Archive with 1 entries (1 files):
- membranes-1865992-supplementary.pdf
